# Supplementary material for: Predicting the Probability of the Incidence of Maxillary Sinus Fungus Ball in Patients Using Nomogram Models
Source: Diagnostics (Basel). 2023 Oct 9;13(19):3156. doi: 10.3390/diagnostics13193156 (PMC10572425; doi:10.3390/diagnostics13193156)
Supplement: Supplementary file 1 [file diagnostics-13-03156-s001.zip]

Archive with 1 entries (1 files):
- diagnostics-2583650-supplementary.pdf
